# Supplementary material for: Does Endoscopic Transnasal Optic Nerve Decompression Followed by Radiosurgery Improve Outcomes in the Treatment of Parasellar Meningiomas?
Source: Medicina (Kaunas). 2022 Aug 22;58(8):1137. doi: 10.3390/medicina58081137 (PMC9414861; doi:10.3390/medicina58081137)
Supplement: Supplementary file 1 [file medicina-58-01137-s001.zip]

Archive with 1 entries (1 files):
- medicina-1829444-supplementary.mov
